# Supplementary material for: Manipulation of Lipid Nanocapsules as an Efficient Intranasal Platform for Brain Deposition of Clozapine as an Antipsychotic Drug
Source: Pharmaceutics. 2024 Nov 5;16(11):1417. doi: 10.3390/pharmaceutics16111417 (PMC11597305; doi:10.3390/pharmaceutics16111417)
Supplement: Supplementary file 1 [file pharmaceutics-16-01417-s001.zip]

Archive with 1 entries (1 files):
- pharmaceutics-3256988-supplementary.pdf
